# Supplementary material for: Neuromodulation for Cannabis Use: A Scoping Review
Source: Brain Sci. 2024 Apr 2;14(4):356. doi: 10.3390/brainsci14040356 (PMC11048669; doi:10.3390/brainsci14040356)
Supplement: Supplementary file 1 [file brainsci-14-00356-s001.zip]

Archive with 1 entries (1 files):
- brainsci-2888016-supplementary.pdf
